# Supplementary material for: The RNA helicase UPF1 associates with mRNAs co-transcriptionally and is required for the release of mRNAs from gene loci
Source: eLife. 2019 Mar 25;8:e41444. doi: 10.7554/eLife.41444 (PMC6447362; doi:10.7554/eLife.41444)
Supplement: Source code file 1. [file elife-41444-code.zip]

Archive with 21 entries (20 files):
- parseBedgraphMiddle.pl
- __MACOSX/
- __MACOSX/._parseBedgraphMiddle.pl
- eie_drawer.pl
- __MACOSX/._eie_drawer.pl
- selectGenes.pl
- __MACOSX/._selectGenes.pl
- parseBedgraphTES.pl
- __MACOSX/._parseBedgraphTES.pl
- selectNonOverlappingLongest.pl
- __MACOSX/._selectNonOverlappingLongest.pl
- parseBedgraphTSS.pl
- __MACOSX/._parseBedgraphTSS.pl
- UPF1_read_counter.pl
- __MACOSX/._UPF1_read_counter.pl
- xon_extracter.pl
- __MACOSX/._xon_extracter.pl
- Readme.txt
- __MACOSX/._Readme.txt
- extractLongestIsoform.pl
- __MACOSX/._extractLongestIsoform.pl
