# Supplementary material for: The RNA helicase UPF1 associates with mRNAs co-transcriptionally and is required for the release of mRNAs from gene loci
Source: eLife. 2019 Mar 25;8:e41444. doi: 10.7554/eLife.41444 (PMC6447362; doi:10.7554/eLife.41444)
Supplement: Source code file 1. [file elife-41444-code.zip › parseBedgraphMiddle.pl]

use strict;
use POSIX;
#use Switch;
my $counter = 0;
my %targets;

open FILE, $ARGV[0];
  while (defined (my $line = <FILE>) ) {
  	chomp $line;

	$counter++;

  	my @linearray = split(/\t/,$line);

	my $chr = $linearray[2];
	my $strand = $linearray[3];
	my $name = $linearray[1];
	my $start = $linearray[4];
	my $end = $linearray[5];
	my $name2 = $linearray[12];

	$targets{$chr}{$counter}{'readmode'} = 0;
	$targets{$chr}{$counter}{'strand'} = $strand;	
	$targets{$chr}{$counter}{'name'} = $name;	
	$targets{$chr}{$counter}{'name2'} = $name2;	 
	
	if ($strand eq '+'){
		$targets{$chr}{$counter}{'start'} = $start;	
		$targets{$chr}{$counter}{'end'} = $end;	
	} else {
		$targets{$chr}{$counter}{'start'} = $start;	
		$targets{$chr}{$counter}{'end'} = $end;	
	}
}
close FILE;

open FILE, $ARGV[1];
  while (defined (my $line = <FILE>) ) {
  	chomp $line;

  	my @linearray = split(/\t/,$line);

	my $chr = $linearray[0];
	my $start = $linearray[1];
	my $end = $linearray[2];
	my $score = $linearray[3];
	
	for (my $i = $start; $i < $end; $i++){
		#print "$i\t$score\n";
		
		foreach my $key	(keys %{$targets{$chr}}) {
			if ($targets{$chr}{$key}{'start'} eq $i){
				$targets{$chr}{$key}{'readmode'} = 1;
			}
			if ($targets{$chr}{$key}{'end'} eq $i){
				$targets{$chr}{$key}{'readmode'} = 0;
			}
			if ($targets{$chr}{$key}{'readmode'} eq 1){
				push(@{$targets{$chr}{$key}{'score'}},  $score);
			}		
		}
	}
}
close FILE;

foreach my $chr	(keys %targets) {
	foreach my $key	(keys %{$targets{$chr}}) {	
		if (exists $targets{$chr}{$key}{'score'}){
		if (scalar(@{$targets{$chr}{$key}{'score'}}) > 15){

			print "$chr\t$targets{$chr}{$key}{'strand'}\t$targets{$chr}{$key}{'name'}\t$targets{$chr}{$key}{'name2'}\t";
			
			my @results;
			
			if ($targets{$chr}{$key}{'strand'} eq '+'){
				@results = @{$targets{$chr}{$key}{'score'}};				
			} else {
				@results = reverse(@{$targets{$chr}{$key}{'score'}});
			}
	
			my $binlength = floor(scalar(@results)/16);
	
			for (my $i = 0; $i < 15; $i++){
				my $sum = 0;
				for ( my $j = 1; $j <= $binlength; $j++ ){
					$sum += shift(@results);
				}
				$sum = $sum/$binlength;
				print "$sum\t";
			
			}	
			
			my $remainder = scalar(@results);
			my $sum = 0;
			for ( my $j = 1; $j <= $remainder; $j++ ){
					$sum += shift(@results);
			}
			$sum = $sum/$remainder;
			print "$sum\n";
		
		}
		}
	}		
}
