# Supplementary material for: The RNA helicase UPF1 associates with mRNAs co-transcriptionally and is required for the release of mRNAs from gene loci
Source: eLife. 2019 Mar 25;8:e41444. doi: 10.7554/eLife.41444 (PMC6447362; doi:10.7554/eLife.41444)
Supplement: Source code file 1. [file elife-41444-code.zip › eie_drawer.pl]

#!/usr/bin/perl
# This script is use for counting averange reads for each exon/intron
# command line: perl eie_drawer.pl UPF1_CHIP.bedGraph xon_Onevariant_Fly_refGene

open FILE, $ARGV[0];
print "Start loading input bedGraph\n";
$filename=$ARGV[0];
# loading bedgraph
my $last_chr="none";
my $index=0;
my @chrs;
my @chrs_index;
my @starts;
my @ends;
my @reads;
my $total_reads=0;
while (defined (my $line = <FILE>) ) {
  chomp $line;#delete the /n of each line
  my @parameters=split("\t",$line);
  my $chr=$parameters[0];
  my $start=$parameters[1];
  my $end=$parameters[2];
  my $read=$parameters[3];
  push @starts,$start;
  push @ends,$end;
  push @reads,$read;
  unless ($chr eq $last_chr) {
    push @chrs,$chr;
    push @chrs_index,$index;
    $last_chr=$chr;
  }
  $total_reads=$total_reads+($end-$start)*$read;
  $index++;
}
push @chrs_index,$index;

# building index reference for chromosome
$index=0;
my %chr_starts;
my %chr_ends;
foreach(@chrs){
  my $chr=$_;
  $chr_starts{$chr}=$chrs_index[$index];
  $chr_ends{$chr}=$chrs_index[$index+1]-1;
  $index++;
}

# reading in gene list from UCSC and save it in hash with key are chr and start;
open FILE, $ARGV[1];
print "Start loading gene list\n";
my $title=<FILE>;
chomp $title;
my %gene;
while (defined (my $line = <FILE>) ) {
  chomp $line;#delete the /n of each line
  my @parameters=split(" ",$line);
  my $chr=$parameters[2];
  my $start=$parameters[6];
  $gene{$chr}{$line}=$start;
}
close FILE;

open ( my $outfile, ">ele_$filename" ) or die; #data output

print $outfile "$title";
for (my $i = 0; $i < 100; $i++) {
  my $per=$i/100+0.005;
  print $outfile " $per";
}
print $outfile "\n";
# reading gene list by chromosome
foreach my $chr (sort  { $gene{$a} cmp $gene{$b} } keys %gene){
  my %sort_start;
  my $start_index=$chr_starts{$chr};
  my $end_index=$chr_ends{$chr};
  foreach my $line (keys %{$gene{$chr}}){
    $sort_start{$line}=$gene{$chr}{$line};
  }
  # Counting reads by sorted files
  foreach my $line2 (sort{$sort_start{$a}<=>$sort_start{$b}}keys %sort_start){
    my @parameters=split(" ",$line2);
    my $start=$parameters[6];
    my $end=$parameters[7];
    my $length=$parameters[8];
    # Get the start bedgraph index and end bedgraph index of target region
    for (my $i = $start_index; $i < $chr_ends{$chr} ; $i++) {
      if ($starts[$i]>$start) {
      $start_index=$i-1;
      last;
      }
    }
    my $end_index;
    for (my $i = $start_index; $i < $chr_ends{$chr}; $i++) {
    if ($ends[$i]>$end) {
      $end_index=$i;
      last;
      }
    }
    # get 20 point for percentage of reads
    my @positions;
    for (my $i = 0; $i < 100; $i++) {
      my $point=int($start+($i/100+0.005)*$length+0.5);
      push @positions,$point;
    }
    # records reads:
    print $outfile "$line2";
    foreach(@positions) {
      my $point=$_;
      for (my $i = $start_index; $i < $end_index+1; $i++) {
        if ($point<$ends[$i]) {
          print $outfile " $reads[$i]";
          last;
        }
      }
    }
    print $outfile "\n";
  }
}
print "Total reads of input bedgraph is $total_reads\n";
close $outfile;
