# Supplementary material for: The RNA helicase UPF1 associates with mRNAs co-transcriptionally and is required for the release of mRNAs from gene loci
Source: eLife. 2019 Mar 25;8:e41444. doi: 10.7554/eLife.41444 (PMC6447362; doi:10.7554/eLife.41444)
Supplement: Source code file 1. [file elife-41444-code.zip › selectGenes.pl]

use strict;
#use Switch;
my %genes;

open FILE, $ARGV[0];
  while (defined (my $line = <FILE>) ) {
  	chomp $line;

  	my @line_array = split(/\t/,$line);
	my $chr = $line_array[2];
	my $name2 = $line_array[12];

	$genes{$chr}{$name2} ='1';

}
close FILE;

open FILE, $ARGV[1];
  while (defined (my $line = <FILE>) ) {
  	chomp $line;

 	my @line_array = split(/\t/,$line);
 	
 	my $chr = $line_array[2];
 	my $name2 = $line_array[12];
 	 	
	if(exists($genes{$chr}{$name2})){ print "$line\n"} 
	
}
close FILE;
