# Supplementary material for: The RNA helicase UPF1 associates with mRNAs co-transcriptionally and is required for the release of mRNAs from gene loci
Source: eLife. 2019 Mar 25;8:e41444. doi: 10.7554/eLife.41444 (PMC6447362; doi:10.7554/eLife.41444)
Supplement: Source code file 1. [file elife-41444-code.zip › selectNonOverlappingLongest.pl]

use strict;
#use Switch;
my %genes;
my $counter;

open FILE, $ARGV[0];
  while (defined (my $line = <FILE>) ) {
  	chomp $line;

  	my @line_array = split(/\t/,$line);
	my $chr = $line_array[2];
	my $start = $line_array[4];
	my $end = $line_array[5];

	$genes{$chr}{$counter}{'start'} = $start - 500;
	$genes{$chr}{$counter}{'end'} = $end + 500;
	$genes{$chr}{$counter}{'line'} = $line;
	
	$counter++;
	
}
close FILE;

foreach my $chr (keys %genes){
	foreach my $key (keys %{$genes{$chr}}){	

		my $check = 0;
		
		foreach my $intrakey (keys %{$genes{$chr}}){
			
			if (    ($genes{$chr}{$intrakey}{'start'}  <=  ($genes{$chr}{$key}{'start'} )) &&  ($genes{$chr}{$intrakey}{'end'} >  ($genes{$chr}{$key}{'start'}))   )
				{  $check++ }
			if (    ($genes{$chr}{$intrakey}{'start'} <  $genes{$chr}{$key}{'end'}) &&  ($genes{$chr}{$intrakey}{'end'} >=  $genes{$chr}{$key}{'end'})   )
				{  $check++ }
		}
		
		if ($check eq 2){ print "$genes{$chr}{$key}{'line'}\n"}
	}
}
