# Supplementary material for: The RNA helicase UPF1 associates with mRNAs co-transcriptionally and is required for the release of mRNAs from gene loci
Source: eLife. 2019 Mar 25;8:e41444. doi: 10.7554/eLife.41444 (PMC6447362; doi:10.7554/eLife.41444)
Supplement: Source code file 1. [file elife-41444-code.zip › UPF1_read_counter.pl]

#!/usr/bin/perl
# This script is use for counting averange reads for each exon/intron
# command line: perl UPF1_read_counter.pl UPF1_CHIP.bedGraph xon_Onevariant_Fly_refGene


open FILE, $ARGV[0];
print "Start loading input bedGraph\n";

my $last_chr="none";
my $index=0;
my @chrs;
my @chrs_index;
my @starts;
my @ends;
my @reads;
while (defined (my $line = <FILE>) ) {
  chomp $line;#delete the /n of each line
  my @parameters=split("\t",$line);
  my $chr=$parameters[0];
  my $start=$parameters[1];
  my $end=$parameters[2];
  my $read=$parameters[3];
  push @starts,$start;
  push @ends,$end;
  push @reads,$read;
  unless ($chr eq $last_chr) {
    push @chrs,$chr;
    push @chrs_index,$index;
    $last_chr=$chr;
  }
  $index++;
}
push @chrs_index,$index;

# Building an index of reads record location in array
$index=0;
my %chr_hash;
foreach(@chrs){
	my $current_chr=$_;
	$chr_hash{$current_chr}{'start'}=$chrs_index[$index];
	$chr_hash{$current_chr}{'end'}=$chrs_index[$index+1]-1;
	$index++;
}

# Counting reads for each exon/intron
open FILE, $ARGV[1];
my $title=<FILE>;
print "Starting counting reads\n";
chomp $title;
$title="$title sum_reads\n";
my $filename=$ARGV[1];
open ( my $outfile, ">count_$filename" ) or die; #data output
print $outfile "$title";
my $counter;
while (defined (my $line = <FILE>) ) {
  chomp $line;#delete the /n of each line
  my @parameters=split(" ",$line);
  my $chr=$parameters[2];
  my $start=$parameters[6];
  my $end=$parameters[7];
  my $start_index;
  for (my $i = $chr_hash{$chr}{'start'}; $i < $chr_hash{$chr}{'end'}; $i++) {
    if ($starts[$i]>$start) {
      $start_index=$i-1;
      last;
    }
  }
  my $end_index;
  for (my $i = $start_index; $i < $chr_hash{$chr}{'end'}; $i++) {
    if ($ends[$i]>$end) {
      $end_index=$i;
      last;
    }
  }
  # now counting the sum reads in target region
  my $sum_reads;
  if ($end_index-$start_index==0) {
    $sum_reads=($end-$start)*$reads[$start_index];
  }elsif($end_index-$start_index==1){
    $sum_reads=($ends[$start_index]-$start)*$reads[$start_index]+($end-$starts[$end_index])*$reads[$end_index];
  }else{
    $sum_reads=($ends[$start_index]-$start)*$reads[$start_index]+($end-$starts[$end_index])*$reads[$end_index];
    for (my $i = $start_index+1; $i < $end_index; $i++) {
      $sum_reads=$sum_reads+($ends[$i]-$starts[$i])*$reads[$i];
    }
  }
  print $outfile "$line $sum_reads\n";
  $counter++;
  if ($counter % 1000 == 0) {
    print "Finish counting $counter lines\n";
  }
}
