# Supplementary material for: The RNA helicase UPF1 associates with mRNAs co-transcriptionally and is required for the release of mRNAs from gene loci
Source: eLife. 2019 Mar 25;8:e41444. doi: 10.7554/eLife.41444 (PMC6447362; doi:10.7554/eLife.41444)
Supplement: Source code file 1. [file elife-41444-code.zip › xon_extracter.pl]

#!/usr/bin/perl
# This script is use for annotating exon and intron length and order of each transcript from table download from UCSC
#bin	name	chrom	strand	txStart	txEnd	cdsStart	cdsEnd	exonCount	exonStarts	exonEnds	score	name2	cdsStartStat	cdsEndStat	exonFrames


my $inputfile=$ARGV[0];
open FILE, $ARGV[0];
my $title=<FILE>; #skip title
open ( my $out, ">xon_$inputfile" ) or die; #data output
print $out "transcript_ID Gene Chr Strand type order start end Length\n";
while (defined (my $line = <FILE>) ) {
  	chomp $line;#delete the /n of each line
  	my @parameters=split("\t",$line);
  	my $ID=$parameters[1];
    my $chr=$parameters[2];
    my $strand=$parameters[3];
  	my $exonCount=$parameters[8];
  	my $exonStarts=$parameters[9];
  	my $exonEnds=$parameters[10];
  	my $gene=$parameters[12];
  	my @starts=split(",",$exonStarts);
  	my @ends=split(",",$exonEnds);
    my $transcript_length;
  	for (my $i = 0; $i < $exonCount; $i++) {
      my $exon_length=$ends[$i]-$starts[$i];
      my $exon_number=$i+1;
      print $out "$ID $gene $chr $strand exon $exon_number $starts[$i] $ends[$i] $exon_length\n";
  	}
    if ($exonCount>1) {
      for (my $i = 1; $i < $exonCount; $i++) {
      my $intron_length=$starts[$i]-$ends[$i-1];
      print $out "$ID $gene $chr $strand intron $i $ends[$i-1] $starts[$i] $intron_length\n";
    }
    }
}
close FILE;
close $out;
