# Supplementary material for: The RNA helicase UPF1 associates with mRNAs co-transcriptionally and is required for the release of mRNAs from gene loci
Source: eLife. 2019 Mar 25;8:e41444. doi: 10.7554/eLife.41444 (PMC6447362; doi:10.7554/eLife.41444)
Supplement: Source code file 1. [file elife-41444-code.zip › Readme.txt]

# Run parseBedgraph___.pl perl scripts to extract coverages for each gene and TSS, TES, and Middle sections of the metagene, respectively.
# The output file is a table with columns chromosome, strand, name, name2, followed by the coverage at each position/bin.
# 'Annotations' refers to the dm6 refGene table from UCSC Table Browser.

perl parseBedgraphTSS.pl <sorted bedgraph file> > <metagene.TSS>
perl parseBedgraphTES.pl <annotations> <sorted bedgraph file> > <metagene.TES>
perl parseBedgraphMiddle.pl <annotations> <sorted bedgraph file> > <metagene.Middle>

#The following processing of the annotations removes genes whose longest isoform is closer than 500bp to adjacent genes:

perl extractLongestIsoform.pl <annotations> > <longestIsoforms>
perl selectNonOverlappingLongest.pl <longestIsoforms> > <nonOverlapping>
perl selectGenes.pl <nonOverlapping> <annotations> > <remainingGenes>

# Run xon_extracter.pl script to annotate exon and intron lengths and order of each transcript from dm6 refGene table from UCSC Table Browser (and selecting single variant genes).
# The output file is a table with columns name, name2, chr, strand, exon or intron, number of exon/intron, start and end of region, region length

perl xon_extracter.pl <annotations> > <xon annotation>

# The scripts below use the xon annotation file produced by the last script and output genome coverage from a bedgraph file. The Coverages are added as additional columns to the xon annotation file
# eie_drawer.pl outputs the coverage at 100 equally distributed points at each region, while UPF1_read_counter.pl outputs the average coverage for each region;
# each base of a read is counted, i.e., if 40 bases of a read overlap with a region, 40 is added.

perl eie_drawer.pl <sorted bedgraph file> <xon annotation> > <100 pts coverage>
perl UPF1_read_counter.pl <sorted bedgraph file> <xon annotation> > <average coverage>
