# Supplementary material for: The RNA helicase UPF1 associates with mRNAs co-transcriptionally and is required for the release of mRNAs from gene loci
Source: eLife. 2019 Mar 25;8:e41444. doi: 10.7554/eLife.41444 (PMC6447362; doi:10.7554/eLife.41444)
Supplement: Source code file 1. [file elife-41444-code.zip › extractLongestIsoform.pl]

use strict;
#use Switch;
my %genes;

open FILE, $ARGV[0];
  while (defined (my $line = <FILE>) ) {
  	chomp $line;

  	my @line_array = split(/\t/,$line);

	my $chr = $line_array[2];
	my $name1 = $line_array[1];
	my $name2 = $line_array[12];
	my $start = $line_array[4];
	my $end = $line_array[5];
	my $strand = $line_array[3];
	

	my $ID = $chr.'_'.$name2;
	
	if (!exists($genes{$ID}) ) { 
		$genes{$ID}{'name1'} = $name1;
		$genes{$ID}{'number'} = 1;
		$genes{$ID}{'line'}=$line;
		$genes{$ID}{'start'}=$start;
		$genes{$ID}{'end'}=$end;
		$genes{$ID}{'strand'}=$strand;
		$genes{$ID}{'chr'}=$chr;
		$genes{$ID}{'name2'}=$name2;

	} else {
	
		if ($start < $genes{$ID}{'start'}){$genes{$ID}{'start'} = $start}
		if ($end > $genes{$ID}{'end'}){$genes{$ID}{'end'} = $end}

	}
	
	#else {$genes{$ID}{'number'}++; }
	#print "$chr\t$name2\n";

}
close FILE;

for my $ID (keys %genes){

 #if ( $genes{$ID}{'number'} eq 1){
	print "0\t$genes{$ID}{'name1'}\t$genes{$ID}{'chr'}\t$genes{$ID}{'strand'}\t$genes{$ID}{'start'}\t$genes{$ID}{'end'}\t0\t0\t0\t0\t0\t0\t$genes{$ID}{'name2'}\n";
# }
}
